# Supplementary material for: Atypical functioning of female genitalia explains monandry in a butterfly
Source: PeerJ. 2021 Nov 22;9:e12499. doi: 10.7717/peerj.12499 (PMC8614189; doi:10.7717/peerj.12499)
Supplement: Supplemental Information 1 — The areas were measured with the open access software ImageJ (National Institutes of Health USA, http://rsb.info.nih.gov.ij/). Time is the number of hours after the end of copulation when the female abdomen was fixed. Spermatophore area is given in squared millimetres. [file peerj-09-12499-s001.xlsx]

## Sheet: Hoja1
Appendix 1. Area covered by the spermatophores in photographs taken under a stereomicroscope.
The areas were measured with the open access software ImageJ (National Institutes of Health USA,
http://rsb.info.nih.gov.ij/). Time is the number of hours after the end of copulation when the female
abdomen was fixed. Spermatophore area is given in squared millimetres.
TIME	FEMALE ID	PHOTO ID	SPERMATOPHORE AREA
0	58	T0H58L1	2.753
0	60	T0H60L1	2.663
0	83	T0H83L2	2.459
0	139	T0H139L2	2.43
0	154	T0H154L2	2.232
0	27	T0H27L3	2.525
8	20	T8H20L1	2.439
8	102	T8H102L1	3.093
8	72	T8H72L2	2.06
8	84	T8H84L2	2.442
8	95	T8H95L2	1.721
8	131	T8H131L2	1.623
8	8	T8H8L3	2.983
16	29	T16H29L1	2.188
16	97	T16H97L1	2.859
16	94	T16H94L2	2.066
16	107	T16H107L2	1.94
16	157	T16H157L2	1.551
16	19	T16H19L3	3.014
16	34	T16H34L3	3.384
24	54	T24H54L1	2.522
24	63	T24H63L2	2.307
24	115	T24H115L2	2.274
24	120	T24H120L2	2.329
24	151	T24H151L2	2.766
24	12	T24H12L3	2.128
24	63	T24H63L3	2.283
24	40	T24H40L4	2.099
48	7	T48H7L1	2.992
48	51	T48H51L1	2.411
48	105	T48H105L1	3.162
48	25	T48H25L2	2.429
48	134	T48H134L2	2.745
48	150	T48H150L2	2.238
48	21	T48H21L3	2.768
48	42	T48H42L3	2.494
72	56	T72H56L1	2.487
72	92	T72H92L1	2.108
72	73	T72H73L2	2.691
72	119	T72H119L2	2.016
72	155	T72H155L2	2.401
72	36	T72H36L3	2.83
96	39	T96H39L1	2.078
96	55	T96H55L1	2.423
96	66	T96H66L2	2.246
96	74	T96H74L2	2.528
96	140	T96H140L2	2.676
96	38	T96H38L3	2.358
